# Supplementary material for: Parental Opinions and Attitudes about Children’s Vaccination Safety in Silesian Voivodeship, Poland
Source: Int J Environ Res Public Health. 2018 Apr 15;15(4):756. doi: 10.3390/ijerph15040756 (PMC5923798; doi:10.3390/ijerph15040756)
Supplement: Supplementary file 1 [file ijerph-15-00756-s001.zip]

Archive with 2 entries (2 files):
- Table S1.docx
- Table S2.docx
